# Supplementary material for: How to Survive 33 min after the Umbilical of a Saturation Diver Severed at a Depth of 90 msw?
Source: Healthcare (Basel). 2022 Feb 28;10(3):453. doi: 10.3390/healthcare10030453 (PMC8956028; doi:10.3390/healthcare10030453)
Supplement: Supplementary file 1 [file healthcare-10-00453-s001.zip]

Archive with 1 entries (1 files):
- healthcare-1541578-supplementary.pdf
